# Supplementary material for: Machine Learning Approach for Cardiovascular Death Prediction among Nonalcoholic Steatohepatitis (NASH) Liver Transplant Recipients
Source: Healthcare (Basel). 2024 Jun 8;12(12):1165. doi: 10.3390/healthcare12121165 (PMC11202858; doi:10.3390/healthcare12121165)
Supplement: Supplementary file 1 [file healthcare-12-01165-s001.zip]

Archive with 1 entries (1 files):
- healthcare-2987669-supplementary.pdf
